# Supplementary material for: Virtual Reality Cognitive Remediation in Older Adults with Bipolar Disorder: The Effects on Cognitive Performance and Depression in a Feasibility Randomized Controlled Trial
Source: Healthcare (Basel). 2024 Sep 3;12(17):1753. doi: 10.3390/healthcare12171753 (PMC11394966; doi:10.3390/healthcare12171753)
Supplement: Supplementary file 1 [file healthcare-12-01753-s001.zip]

Archive with 1 entries (1 files):
- healthcare-3179026-supplementary.pdf
